# Supplementary material for: Is Organic Food Consumption Associated with Other Sustainable Food-Related Behaviors? Insights from a Survey in the Capital City of Poland
Source: Nutrients. 2025 Jun 25;17(13):2113. doi: 10.3390/nu17132113 (PMC12251464; doi:10.3390/nu17132113)
Supplement: Supplementary file 1 [file nutrients-17-02113-s001.zip]

Archive with 1 entries (1 files):
- nutrients-3672054-supplementary.pdf
